# Supplementary material for: Amination of 5-Spiro-Substituted 3-Hydroxy-1,5-dihydro-2H-pyrrol-2-ones
Source: Molecules. 2021 Nov 26;26(23):7179. doi: 10.3390/molecules26237179 (PMC8658906; doi:10.3390/molecules26237179)
Supplement: Supplementary file 1 [file molecules-26-07179-s001.zip]

Archive with 1 entries (1 files):
- molecules-1486942supp.pdf
